# Supplementary material for: Pharmacological Protection against Ischemia-Reperfusion Injury by Regulating the Nrf2-Keap1-ARE Signaling Pathway
Source: Antioxidants (Basel). 2021 May 21;10(6):823. doi: 10.3390/antiox10060823 (PMC8224095; doi:10.3390/antiox10060823)
Supplement: Supplementary file 1 [file antioxidants-10-00823-s001.zip]

Archive with 1 entries (1 files):
- Figure S1 (antioxidants-1194634-supplementary).pdf
